# Supplementary material for: Biosecurity measures to control hepatitis E virus on European pig farms
Source: Front Vet Sci. 2024 Feb 14;11:1328284. doi: 10.3389/fvets.2024.1328284 (PMC11231669; doi:10.3389/fvets.2024.1328284)
Supplement: Supplementary file 1 [file Table_1.xlsx]

## Sheet: Sheet 1
Question	Subquestion	Labels	Levels	LR	HR	Per	OR	P	LCI	UCI
This excel file contains the results of univariable logistic regression models (adjusted for country and farm type) of biosecurity measures with HEV risk based on all samples
Is the farm operating indoor or outdoor?			Q7
		Indoor	1	154	71	32 %	1
		Outdoor	2	5	1	17 %	1.1	0.959	0.1	11.2
What kind of farm type do you have (3)?			Q8new
		Farrow-to-finish	1	85	34	29 %	1
		Breeding	2	36	3	8 %	0.3	0.073	0.1	1.1
		Fattening	3	38	35	48 %	2.4	0.022	1.1	5
Are pigs in your operation kept outdoors (regularly or permanently)?			Q9_1
		Yes	0	12	5	29 %	1
		No	1	147	67	31 %	1.1	0.899	0.3	3.7
	Gestating Sows		Q9_2
		No	0	151	69	31 %	1
		Yes	1	8	3	27 %	1.2	0.789	0.3	5.5
	Lactating sows with sucklers		Q9_3
		No	0	153	69	31 %	1
		Yes	1	6	3	33 %	1.8	0.481	0.4	9.1
	Weaners		Q9_4
		No	0	153	70	31 %	1
		Yes	1	6	2	25 %	0.8	0.82	0.1	4.8
	Fatteners		Q9_5
		No	0	151	68	31 %	1
		Yes	1	8	4	33 %	0.8	0.786	0.2	3.3
Is your pig farm run according to organic regulations?			Q10
		Yes	1	8	2	20 %	1
		No	2	151	70	32 %	2.7	0.293	0.4	17.3
Are all farm buildings surrounded by a perimeter fence?			Q11
		Yes	1	82	45	35 %	1
		No	2	56	21	27 %	0.5	0.142	0.2	1.3
		Partly interrupted	3	19	5	21 %	0.3	0.086	0.1	1.2
		No answer	None	2	1	33 %	1.6	0.712	0.1	20.9
Is a hygiene lock present in the operation?			Q12_1
		Yes	0	130	55	30 %	1
		No	1	29	17	37 %	0.9	0.756	0.4	2
	One for the whole operation		Q12_2
		No	0	56	29	34 %	1
		Yes	1	103	43	29 %	0.8	0.473	0.4	1.5
	One per barn		Q12_3
		No	0	137	60	30 %	1
		Yes	1	22	12	35 %	1.7	0.21	0.7	4.2
	One per barn section		Q12_4
		No	0	144	66	31 %	1
		Yes	1	8	3	27 %	1	0.983	0.2	4.7
		None	None	7	3	30 %	0.4	0.194	0.1	1.7
	One for quarantine area		Q12_5
		No	0	78	20	20 %	1
		Yes	1	10	2	17 %	1.7	0.577	0.3	9.6
		None	None	71	50	41 %	2.1	0.06	1	4.7
Do people always have to use the hygiene lock when entering the barn?			Q13_1
		Yes	0	128	49	28 %	1
		No (not present or not always used)	1	31	23	43 %	1.3	0.554	0.6	2.7
	Internal People		Q13_2
		No	0	57	31	35 %	1
		Yes	1	102	41	29 %	0.8	0.591	0.4	1.6
	External people		Q13_3
		No	0	50	32	39 %	1
		Yes	1	109	40	27 %	0.7	0.371	0.4	1.4
Do people always have to take a shower before entering the barn?			Q14_1
		Yes	0	57	22	28 %	1
		No	1	102	50	33 %	0.9	0.821	0.4	2
	Internal People		Q14_2
		No	0	116	53	31 %	1
		Yes	1	43	19	31 %	1.3	0.612	0.5	3
	External people		Q14_3
		No	0	112	56	33 %	1
		Yes	1	47	16	25 %	0.9	0.784	0.4	2
Do people always have to wash or disinfect their hands before entering the barn?			Q15_1
		Yes	0	113	48	30 %	1
		No	1	46	24	34 %	1.3	0.448	0.6	2.8
	Internal people wash hands		Q15_2
		No	0	68	34	33 %	1
		Yes	1	91	38	29 %	0.9	0.776	0.5	1.8
	Internal people desinfect hands		Q15_3
		No	0	106	46	30 %	1
		Yes	1	53	26	33 %	1.1	0.845	0.5	2.3
	Internal people wear disposable gloves		Q15_4
		No	0	119	59	33 %	1
		Yes	1	40	13	25 %	0.6	0.284	0.3	1.4
	External people wash hands		Q15_5
		No	0	85	40	32 %	1
		Yes	1	74	32	30 %	0.8	0.561	0.4	1.6
	External people desinfect hands		Q15_6
		No	0	121	52	30 %	1
		Yes	1	38	20	34 %	1	0.983	0.5	2.1
	External people wear disposable gloves		Q15_7
		No	0	115	61	35 %	1
		Yes	1	44	11	20 %	0.6	0.187	0.3	1.3
Do people always have to wash or disinfect their hands between different barn sections?			Q16_1
		Yes	0	33	18	35 %	1
		No	1	119	51	30 %	0.6	0.264	0.3	1.5
		None	None	7	3	30 %	0.2	0.096	0	1.3
	Internal people wash hands		Q16_2
		No	0	125	52	29 %	1
		Yes	1	27	17	39 %	2.2	0.069	0.9	5.3
		None	None	7	3	30 %	0.4	0.219	0.1	1.8
	Internal people desinfect hands		Q16_3
		No	0	127	58	31 %	1
		Yes	1	25	11	31 %	1.1	0.791	0.4	3.2
		None	None	7	3	30 %	0.4	0.199	0.1	1.7
	External people wash hands		Q16_4
		No	0	136	59	30 %	1
		Yes	1	16	10	38 %	1.6	0.363	0.6	4
		None	None	7	3	30 %	0.4	0.21	0.1	1.7
	External people desinfect hands		Q16_5
		No	0	138	60	30 %	1
		Yes	1	14	9	39 %	1.8	0.252	0.7	5.1
		None	None	7	3	30 %	0.4	0.211	0.1	1.7
	Farm has only one barn section		Q16_6
		No	0	152	69	31 %	1
		Yes	1	7	3	30 %	0.4	0.194	0.1	1.7
Do people always have to wear farm-specific clothes and footwear?			Q17_1
		Yes	0	155	71	31 %	1
		No	1	4	1	20 %	0.5	0.588	0.1	5.5
	Internal people		Q17_2
		No	0	11	5	31 %	1
		Yes	1	148	67	31 %	2.3	0.186	0.7	7.6
	Internal people		Q17_3
		No	0	14	9	39 %	1
		Yes	1	145	63	30 %	1	0.999	0.4	2.7
	External people		Q17_4
		No	0	26	15	37 %	1
		Yes	1	133	57	30 %	0.7	0.397	0.3	1.6
	External people		Q17_5
		No	0	30	15	33 %	1
		Yes	1	129	57	31 %	0.9	0.854	0.4	2.1
Are clothes and footwear always changed or cleaned and disinfected between barn sections or when moving to another production stage (e.g. from weaners to fatterns)</span>?			Q18_1
		Yes	0	68	31	31 %	1
		No	1	78	31	28 %	0.6	0.13	0.3	1.2
		None	None	13	10	43 %	0.8	0.653	0.2	2.4
	Clothes changed		Q18_2
		No	0	111	48	30 %	1
		Yes	1	35	14	29 %	1.3	0.538	0.6	2.8
		None	None	13	10	43 %	1.1	0.844	0.4	3.3
	Footwear changed		Q18_3
		No	0	111	46	29 %	1
		Yes	1	35	16	31 %	1.3	0.532	0.6	2.8
		None	None	13	10	43 %	1.1	0.828	0.4	3.3
	Footwear cleaned		Q18_4
		No	0	124	47	27 %	1
		Yes	1	22	15	41 %	2.3	0.046	1	5.2
		None	None	13	10	43 %	1.2	0.767	0.4	3.5
	Footwear disinfected		Q18_5
		No	0	115	48	29 %	1
		Yes	1	31	14	31 %	1.4	0.436	0.6	3.1
		None	None	13	10	43 %	1.1	0.868	0.4	3.2
	Farm has only one barn section		Q18_6
		No	0	146	62	30 %	1
		Yes	1	13	10	43 %	1.1	0.917	0.4	3.1
How many internal persons are in charge of taking care of the pigs?		Continuous	Q19
			Observations	159	72	31.2 %	1026	0.166	0.989	1065
			Mean	5.6	6.5
			StDev	9.5	9
			Min.	1	1
			Max.	100	60
How many internal persons are in charge of taking care of the pigs?			Q19x2
		Six to one hundred	1	38	24	39 %	1
		One to five	2	121	48	28 %	0.2	0.003	0.1	0.6
Whom of external people have access to the barns?	Veterinarian (if external)		Q20_1
		No	0	18	8	31 %	1
		Yes	1	141	64	31 %	0.9	0.924	0.3	3.2
	Advisor (feed, management, hygiene, etc,)		Q20_2
		No	0	86	32	27 %	1
		Yes	1	73	40	35 %	1.5	0.314	0.7	3.2
	Maintenance company		Q20_3
		No	0	101	47	32 %	1
		Yes	1	58	25	30 %	1.2	0.577	0.6	2.6
	Drivers of transport vehicles		Q20_4
		No	0	146	59	29 %	1
		Yes	1	13	13	50 %	1.9	0.159	0.8	4.9
	Distributers		Q20_5
		No	0	151	71	32 %	1
		Yes	1	8	1	11 %	0.2	0.167	0	1.9
	Other visitor		Q20_6
		No	0	123	59	32 %	1
		Yes	1	36	13	27 %	1	0.992	0.4	2.7
	None of the above mentioned persons		Q20_7
		Yes	0	142	65	31 %	1
		Yes	1	17	7	29 %	0.9	0.863	0.2	3.3
Is there a pig-contact free period of >12h before any external people are allowed to enter the barn?			Q21
		No	0 (former 6)	92	42	31 %	1
		Yes. <12h	1	8	2	20 %	1.4	0.736	0.2	7.8
		Yes. 12 to 24h	2	11	5	31 %	1.1	0.88	0.3	3.8
		Yes. 24 to 48h	3	21	6	22 %	1.3	0.691	0.4	4.2
		Yes. 48 to 72h	4	15	15	50 %	5.9	0.006	1.7	20.7
		Yes. >72h	5	12	2	14 %	0.5	0.435	0.1	2.8
How often do external people enter the barn(s)?			Q22
		Daily or daily up to weekly	2 and 1	14	4	22 %	1
		Weekly up to monthly	3	78	38	33 %	0.9	0.936	0.3	3.4
		Monthly	4	45	20	31 %	0.7	0.647	0.2	2.9
		Never or no answer	5 and 6	22	10	31 %	0.9	0.933	0.2	5.1
Do external vehicles have access to the clean area within the farm perimeter?			Q23
		Yes	1	44	19	30 %	1
		No	2	95	37	28 %	1	0.941	0.4	2.2
		Do not have clean area	3	20	16	44 %	1.3	0.606	0.5	3.3
When loading/unloading. do you use a ramp or loading area which prevents the pigs having contact with other houses/pens/areas containing pigs?	Loading		Q24_1
		Yes	1	132	60	31 %	1
		No	2	18	7	28 %	0.6	0.342	0.2	1.7
		Not applicable	None	9	5	36 %	2.8	0.134	0.7	10.8
	Unloading		Q24_2
		Yes	1	123	57	32 %	1
		No	2	21	7	25 %	0.6	0.326	0.2	1.6
		Not applicable	None	15	8	35 %	1.8	0.289	0.6	5.1
Are transport vehicles (own or external) always cleaned and disinfected before loading pigs?			Q25_1
		Yes	0	146	69	32 %	1
		No	1	13	3	19 %	0.5	0.299	0.1	2
	Cleaned		Q25_2
		No	0	29	18	38 %	1
		Yes	1	130	54	29 %	0.5	0.144	0.2	1.2
	Disinfected		Q25_3
		No	0	49	19	28 %	1
		Yes	1	110	53	33 %	0.9	0.771	0.4	2
	Unknown, whether cleaned or disinfected		Q25_4
		No	0	147	63	30 %	1
		Yes	1	12	9	43 %	2.2	0.189	0.7	6.9
Do you use separate transport vehicles for pigs of different age groups?	Breeding pigs		Q26_1
		Yes	1	50	16	24 %	1
		No	2	57	19	25 %	1.4	0.457	0.6	3.6
		Not applicable	None	52	37	42 %	1.6	0.608	0.3	8.9
	Weaners		Q26_2
		Yes	1	61	21	26 %	1
		No	2	47	18	28 %	1.5	0.355	0.6	3.5
		Not applicable	None	51	33	39 %	0.4	0.318	0.1	2.2
	Fatteners		Q26_3
		Yes	1	54	21	28 %	1
		No	2	51	17	25 %	1.4	0.406	0.6	3.4
		Not applicable	None	54	34	39 %	0.6	0.488	0.1	2.5
Where is semen sourced from?	From boars on farm		Q27_1
		No	0	65	21	24 %	1
		Yes	1	57	16	22 %	0.9	0.812	0.3	2.4
		Not applicable	None	37	35	49 %	1520217.8	0.987	0	Inf
	From boars of another farm		Q27_2
		No	0	117	32	21 %	1
		Yes	1	5	5	50 %	2.8	0.141	0.7	11.1
		Not applicable	None	37	35	49 %	1575069.9	0.987	0	Inf
	From boar studs		Q27_3
		No	0	46	13	22 %	1
		Yes	1	76	24	24 %	1.3	0.631	0.5	3.6
		Not applicable	None	37	35	49 %	1891885.3	0.987	0	Inf
	HEV - Unknown status		Q28_6
		No	0	15	1	6 %	1
		Yes	1	60	22	27 %	2.2	0.483	0.2	21
		Not applicable	None	84	49	37 %	1.7	0.648	0.2	17.3
Do you purchase pigs?			Q29
		Yes	1	93	52	36 %	1
		No	2	66	20	23 %	0.7	0.351	0.3	1.5
Do the breeding pigs come from one or multiple sources within a year?			Q30
		Single source	1	62	21	25 %	1
		Multiple source	2	7	3	30 %	0.8	0.778	0.2	3.8
		No answer	None	90	48	35 %	0.5	0.126	0.2	1.2
	HEV - Fatteners		Q31_6
		Equal	1	1	2	67 %	1
		Unknown status	4	55	38	41 %	0.3	0.357	0	3.8
		None	None	103	32	24 %	0.2	0.175	0	2.2
Are purchased breeding pigs (gilts and boars) moved to a quarantine area&nbsp; before they enter the sow herd?	Gilts		Q32_1
		Yes	1	50	17	25 %	1
		No	2	6	0	0 %	Predicts failure perfectly
		Not applicable	None	103	55	35 %	0.7	0.362	0.3	1.6
	Boars		Q32_2
		Yes	1	34	14	29 %	1
		No	2	10	0	0 %	Predicts failure perfectly
		Not applicable	None	115	58	34 %	0.6	0.208	0.2	1.4
What is the minimal length of the quarantine period (in days) ? (no quarantine period = -99)		Continuous	Q33full
			Observations	159	72	31.2 %	0.992	0.283	0.978	1006
			Mean	59.6	83.6
			StDev	53.1	63.1
			Min.	0	0
			Max.	150	150
What is the minimal length of the quarantine period (in days) ? (no quarantine period = -99)			Q33fullcat
		0-29	1	26	11	30 %	1
		30	2	61	17	22 %	0.6	0.293	0.2	1.6
		31-150	3	72	44	38 %	1	0.934	0.4	2.6
Where does the drinking water originate from?	Public network		Q34_1
		No	0	88	37	30 %	1
		Yes	1	71	35	33 %	1.1	0.685	0.6	2.2
	Private well/borehole		Q34_2
		No	0	64	32	33 %	1
		Yes	1	95	40	30 %	0.9	0.744	0.5	1.7
If private water sources are used. is the quality of the drinking water checked every year at the well/ borehole by means of a bacteriological analysis?			Q35
		Yes	1	61	26	30 %	1
		No	2	33	14	30 %	1.2	0.78	0.4	3.3
		Private water source	None	65	32	33 %	1.1	0.728	0.5	2.4
Is the drinking water system (storage tank and pipeline) cleaned and disinfected at least once a year?	Cleaned		Q36_1
		No	1	70	31	31 %	1
		Whole system	2	71	34	32 %	0.9	0.721	0.4	1.8
		Part of the system	3	18	7	28 %	1.4	0.593	0.4	4.5
	Disinfected		Q36_2
		No	1	82	36	31 %	1
		Whole system	2	63	31	33 %	1.1	0.875	0.5	2.1
		Part of the system	3	14	5	26 %	1.7	0.444	0.4	7.2
Is all feed always tested for or treated against Salmonella contamination?	Own feed	Not tested/treated	Q38_1_1
		No	0	91	44	33 %	1
		Yes	1	68	28	29 %	1.2	0.611	0.6	2.6
	Own feed	Yes. tested	Q38_1_2
		No	0	134	64	32 %	1
		Yes	1	25	8	24 %	0.8	0.731	0.3	2.4
	Own feed	Yes. treated (heat. pressure. etc.)	Q38_1_3
		No	0	148	69	32 %	1
		Yes	1	11	3	21 %	0.5	0.386	0.1	2.1
	Purchased feed	Not tested/treated	Q38_2_1
		No	0	103	42	29 %	1
		Yes	1	56	30	35 %	2.4	0.03	1.1	5.2
	Purchased feed	Yes. tested	Q38_2_2
		No	0	126	59	32 %	1
		Yes	1	33	13	28 %	0.8	0.571	0.3	1.8
	Purchased feed	Yes. treated (heat. pressure. etc.)	Q38_2_3
		No	0	127	56	31 %	1
		Yes	1	32	16	33 %	0.7	0.36	0.3	1.6
Is all feed and bedding stored protected from wildlife. pets and pests?_x000D_	Feed	Yes. from wild life	Q41_1_1
		No	0	9	4	31 %	1
		Yes	1	150	68	31 %	0.6	0.516	0.2	2.5
	Feed	Yes. from pets	Q41_1_2
		No	0	19	6	24 %	1
		Yes	1	140	66	32 %	0.8	0.653	0.3	2.3
	Feed	Yes. from pests	Q41_1_3
		No	0	42	12	22 %	1
		Yes	1	117	60	34 %	1.3	0.524	0.6	3.1
	Feed	No. not protected	Q41_1_4
		No	0	152	71	32 %	1
		Yes	1	7	1	12 %	0.7	0.748	0.1	6.5
	Bedding	Yes. from wild life	Q41_2_1
		No	0	37	13	26 %	1
		Yes	1	115	56	33 %	1.2	0.739	0.5	2.8
		No answer	None	7	3	30 %	1	0.964	0.2	5.4
	Bedding	Yes. from pets	Q41_2_2
		No	0	46	17	27 %	1
		Yes	1	106	52	33 %	1.1	0.781	0.5	2.4
		No answer	None	7	3	30 %	1	0.998	0.2	4.9
	Bedding	Yes. from pests	Q41_2_3
		No	0	69	30	30 %	1
		Yes	1	83	39	32 %	1.5	0.281	0.7	3.4
		No answer	None	7	3	30 %	1.3	0.751	0.3	6.4
	Bedding	No. not protected	Q41_2_4
		No	0	126	59	32 %	1
		Yes	1	31	12	28 %	0.7	0.43	0.3	1.7
		No answer	None	2	1	33 %	1	0.986	0.1	13
Do the feeding storage and feeding pipelines get cleaned at least once a year?	Feeding storage		Q42_1
		No	1	50	23	32 %	1
		Yes. cleaned	2	60	24	29 %	1.9	0.135	0.8	4.5
		Yes. cleaned & disinfected	3	49	25	34 %	2.5	0.064	0.9	6.7
	Feeding pipelines		Q42_2
		No	1	65	28	30 %	1
		Yes. cleaned	2	49	21	30 %	2.6	0.039	1	6.3
		Yes. cleaned & disinfected	3	40	21	34 %	3.6	0.015	1.3	10.3
		No answer	None	5	2	29 %	4.5	0.144	0.6	33.3
Are sucklers transferred between sows (cross-fostering)?			Q44
		Yes	1	107	32	23 %	1
		No	2	13	5	28 %	1.2	0.755	0.4	4.1
		N/A	None	39	35	47 %	0	0.988	0	Inf
Are individual piglets sometimes cross-fostered more than once?			Q45
		Yes	1	42	18	30 %	1
		No	2	65	14	18 %	0.9	0.748	0.3	2.2
		N/A	None	52	40	43 %	1	0.972	0.3	3.8
Does cross-fostering sometimes occur 4 or more days after farrowing?			Q46
		Yes	1	60	18	23 %	1
		No	2	47	14	23 %	1.1	0.795	0.5	2.6
		N/A	None	52	40	43 %	1.2	0.802	0.3	4.1
Are weaners kept routinely in the farrowing room for some days/weeks?			Q47
		Yes	1	30	5	14 %	1
		No	2	85	31	27 %	2.3	0.126	0.8	6.9
		N/A	None	44	36	45 %	1.7	0.687	0.1	19.1
Are individual weaners or fatteners occasional moved to another pen. containing another group of animals of the same age?	Weaners		Q48_1
		Yes	1	31	12	28 %	1
		No	2	82	30	27 %	0.9	0.792	0.4	2.1
		N/A	None	46	30	39 %	0.8	0.715	0.2	2.7
	Fatteners		Q48_2
		Yes	1	44	22	33 %	1
		No	2	78	47	38 %	1.4	0.321	0.7	2.9
		Not present at farm	None	37	3	8 %	0.4	0.565	0	8.4
Are stay-behinds and sick animals always isolated from the healthy ones (in physically separated hospital area/or by euthanasia)?	Sick animals		Q49_1
		Yes	1	132	53	29 %	1
		No	2	26	18	41 %	1.2	0.675	0.5	2.7
		Not applicable	None	1	1	50 %	2.7	0.504	0.1	52.2
	Stay behinds		Q49_2
		Yes	1	99	44	31 %	1
		No	2	55	24	30 %	0.7	0.403	0.4	1.5
		Not applicable	None	5	4	44 %	0.9	0.85	0.2	3.9
Are sick pigs consistently handled after the healthy pigs?			Q50
		Yes	1	109	50	31 %	1
		No	2	50	22	31 %	0.6	0.247	0.3	1.4
Is the anteroom/hygiene lock and its equipment cleaned and disinfected at least every 2 weeks?	Floor cleaned		Q51_1
		Yes	1	104	49	32 %	1
		No	2	32	13	29 %	0.7	0.48	0.3	1.7
		Not applicable	None	23	10	30 %	0.8	0.605	0.3	2.1
	Floor disinfected		Q51_2
		Yes	1	62	27	30 %	1
		No	2	72	34	32 %	1.1	0.782	0.5	2.5
		Not applicable	None	25	11	31 %	0.9	0.817	0.3	2.6
	Equipment cleaned		Q51_3
		Yes	1	98	37	27 %	1
		No	2	45	25	36 %	1.1	0.796	0.5	2.4
		Not applicable	None	16	10	38 %	0.8	0.71	0.3	2.4
	Equipment disinfected		Q51_4
		Yes	1	58	21	27 %	1
		No	2	82	40	33 %	1.3	0.546	0.5	3.2
		Not applicable	None	19	11	37 %	0.9	0.874	0.3	2.9
Is dung from the sows held in farrowing pens removed daily?			Q52
		Yes	1	92	28	23 %	1
		No	2	28	9	24 %	1.2	0.691	0.5	3.3
		No farrowing area	None	39	35	47 %	0	0.988	0	Inf
Are barn sections always managed all-in/all-out?	Breeding area		Q53_1
		Yes	1	60	22	27 %	1
		No	2	61	15	20 %	0.7	0.552	0.3	2
		Not present	None	38	35	48 %	1
	Farrowing area		Q53_2
		Yes	1	107	32	23 %	1
		No	2	13	4	24 %	1.2	0.747	0.3	4.5
		Not present	None	39	36	48 %	7.3	0.097	0.7	77
	Weaning area		Q53_3
		Yes	1	102	36	26 %	1
		No	2	21	4	16 %	0.5	0.303	0.1	1.8
		Not present	None	36	32	47 %	1.2	0.843	0.3	4.8
	Fattening		Q53_4
		Yes	1	91	49	35 %	1
		No	2	35	20	36 %	1.1	0.909	0.4	2.5
		Not present	None	33	3	8 %	512604.9	0.988	0	Inf
	Quarantine area		Q53_5
		Yes	1	65	19	23 %	1
		No	2	22	2	8 %	0.3	0.132	0.1	1.4
		Not present	None	72	51	41 %	1.8	0.186	0.8	4.1
Is the floor in each barn section and anteroom/hygiene lock everywhere even and_x000D_ without damages and thereby easy to clean and to disinfect?	Anterooms or hygiene locks		Q54_1
		Yes	1	129	60	32 %	1
		No	2	30	12	29 %	0.7	0.397	0.3	1.6
	Barn sections		Q54_2
		Yes	1	122	51	29 %	1
		No	2	32	19	37 %	1.5	0.3	0.7	3.5
		N/A	None	5	2	29 %	2.2	0.418	0.3	14.7
Which of the following steps are_x000D_ included in your standard cleaning and disinfection procedures in the_x000D_ barns between batches? (let the farmer describe before reading_x000D_ categories)	Breeding area	No cleaning. no disinfection	Q55_1_1
		No	0	108	33	23 %	1
		Yes	1	12	3	20 %	0.5	0.388	0.1	2.3
		None	None	39	36	48 %	3.8	0.453	0.1	122.8
	Breeding area	Dry cleaning	Q55_1_2
		No	0	81	21	21 %	1
		Yes	1	39	15	28 %	1.3	0.514	0.6	3.1
		None	None	39	36	48 %	4.6	0.382	0.2	138
	Breeding area	Wet cleaning - Soap cleaning	Q55_1_3
		No	0	73	25	26 %	1
		Yes	1	47	11	19 %	0.8	0.72	0.3	2.1
		None	None	39	36	48 %	4	0.427	0.1	119.1
	Breeding area	Wet cleaning	Q55_1_4
		No	0	52	14	21 %	1
		Yes	1	68	22	24 %	1.1	0.752	0.5	2.7
		None	None	39	36	48 %	4.5	0.393	0.1	138.2
	Breeding area	Drying time (until area is completely dry)	Q55_1_5
		No	0	71	24	25 %	1
		Yes	1	49	12	20 %	0.8	0.587	0.3	1.9
		None	None	39	36	48 %	3.9	0.431	0.1	117.7
	Breeding area	Disinfection	Q55_1_6
		No	0	41	13	24 %	1
		Yes	1	79	23	23 %	1	0.928	0.4	2.4
		None	None	39	36	48 %	4.1	0.42	0.1	127.6
	Breeding area	Downtime (at least 3 days)	Q55_1_7
		No	0	65	19	23 %	1
		Yes	1	55	17	24 %	1.3	0.609	0.5	3.2
		None	None	39	36	48 %	4.6	0.387	0.1	148
	Breeding area	Efficacy checked by hygienogram	Q55_1_8
		No	0	95	31	25 %	1
		Yes	1	25	5	17 %	0.3	0.039	0.1	0.9
		None	None	39	36	48 %	4	0.427	0.1	120.8
	Breeding area	Not present at farm	Q55_1_9
		No	0	120	36	23 %	1
		Yes	1	39	36	48 %	4.2	0.408	0.1	126.5
	Farrowing area	No cleaning. no disinfection	Q55_2_1
		No	0	115	35	23 %	1
		Yes	1	3	1	25 %	1.1	0.935	0.1	12.1
		None	None	41	36	47 %	5.1	0.243	0.3	77.2
	Farrowing area	Dry cleaning	Q55_2_2
		No	0	85	25	23 %	1
		Yes	1	33	11	25 %	0.8	0.709	0.3	2.1
		None	None	41	36	47 %	4.9	0.254	0.3	74.8
	Farrowing area	Wet cleaning - Soap cleaning	Q55_2_3
		No	0	53	20	27 %	1
		Yes	1	65	16	20 %	0.6	0.327	0.3	1.6
		None	None	41	36	47 %	4.1	0.316	0.3	63.7
	Farrowing area	Wet cleaning	Q55_2_4
		No	0	49	11	18 %	1
		Yes	1	69	25	27 %	1.3	0.586	0.5	3.1
		None	None	41	36	47 %	5.8	0.214	0.4	91.7
	Farrowing area	Drying time (until area is completely dry)	Q55_2_5
		No	0	51	19	27 %	1
		Yes	1	67	17	20 %	0.7	0.476	0.3	1.7
		None	None	41	36	47 %	4.5	0.284	0.3	69
	Farrowing area	Disinfection	Q55_2_6
		No	0	23	6	21 %	1
		Yes	1	95	30	24 %	1.4	0.546	0.5	4
		None	None	41	36	47 %	6.9	0.192	0.4	126.9
	Farrowing area	Downtime (at least 3 days)	Q55_2_7
		No	0	55	19	26 %	1
		Yes	1	63	17	21 %	1	0.912	0.4	2.3
		None	None	41	36	47 %	4.9	0.265	0.3	79.8
	Farrowing area	Efficacy checked by hygienogram	Q55_2_8
		No	0	94	31	25 %	1
		Yes	1	24	5	17 %	0.3	0.051	0.1	1
		None	None	41	36	47 %	4.1	0.315	0.3	66
	Farrowing area	Not present at farm	Q55_2_9
		No	0	118	36	23 %	1
		Yes	1	41	36	47 %	5.1	0.243	0.3	77.1
	Weaning area	No cleaning. no disinfection	Q55_3_1
		No	0	117	39	25 %	1
		Yes	1	3	1	25 %	1.1	0.936	0.1	12.1
		None	None	39	32	45 %	1.1	0.891	0.3	3.7
	Weaning area	Dry cleaning	Q55_3_2
		No	0	83	28	25 %	1
		Yes	1	37	12	24 %	0.7	0.368	0.3	1.6
		None	None	39	32	45 %	0.9	0.905	0.3	3.3
	Weaning area	Wet cleaning - Soap cleaning	Q55_3_3
		No	0	54	24	31 %	1
		Yes	1	66	16	20 %	0.5	0.149	0.2	1.3
		None	None	39	32	45 %	0.8	0.751	0.2	2.9
	Weaning area	Wet cleaning	Q55_3_4
		No	0	48	12	20 %	1
		Yes	1	72	28	28 %	1.2	0.672	0.5	2.8
		None	None	39	32	45 %	1.2	0.755	0.3	4.9
	Weaning area	Drying time (until area is completely dry)	Q55_3_5
		No	0	51	22	30 %	1
		Yes	1	69	18	21 %	0.6	0.224	0.3	1.3
		None	None	39	32	45 %	0.8	0.773	0.2	3.1
	Weaning area	Disinfection	Q55_3_6
		No	0	21	10	32 %	1
		Yes	1	99	30	23 %	0.6	0.342	0.2	1.6
		None	None	39	32	45 %	0.7	0.659	0.2	3.2
	Weaning area	Downtime (at least 3 days)	Q55_3_7
		No	0	53	19	26 %	1
		Yes	1	67	21	24 %	1.1	0.856	0.5	2.5
		None	None	39	32	45 %	1.1	0.842	0.3	4.4
	Weaning area	Efficacy checked by hygienogram	Q55_3_8
		No	0	96	35	27 %	1
		Yes	1	24	5	17 %	0.3	0.045	0.1	1
		None	None	39	32	45 %	1	0.976	0.3	3.3
	Weaning area	Not present at farm	Q55_3_9
		No	0	120	40	25 %	1
		Yes	1	39	32	45 %	1.1	0.892	0.3	3.7
	Fattening area	No cleaning. no disinfection	Q55_4_1
		No	0	127	68	35 %	1
		Yes	1	6	2	25 %	0.9	0.87	0.2	4.9
		None	None	26	2	7 %	0.5	0.603	0.1	5.3
	Fattening area	Dry cleaning	Q55_4_2
		No	0	92	46	33 %	1
		Yes	1	41	24	37 %	0.7	0.395	0.3	1.5
		None	None	26	2	7 %	0.5	0.527	0	4.7
	Fattening area	Wet cleaning - Soap cleaning	Q55_4_3
		No	0	79	40	34 %	1
		Yes	1	54	30	36 %	0.7	0.291	0.3	1.4
		None	None	26	2	7 %	0.5	0.532	0.1	4.6
	Fattening area	Wet cleaning	Q55_4_4
		No	0	43	18	30 %	1
		Yes	1	90	52	37 %	0.9	0.874	0.5	1.9
		None	None	26	2	7 %	0.5	0.588	0.1	5.2
	Fattening area	Drying time (until area is completely dry)	Q55_4_5
		No	0	59	28	32 %	1
		Yes	1	74	42	36 %	0.9	0.786	0.5	1.8
		None	None	26	2	7 %	0.5	0.585	0.1	5.1
	Fattening area	Disinfection	Q55_4_6
		No	0	36	16	31 %	1
		Yes	1	97	54	36 %	0.7	0.478	0.3	1.7
		None	None	26	2	7 %	0.5	0.528	0	4.7
	Fattening area	Downtime (at least 3 days)	Q55_4_7
		No	0	70	28	29 %	1
		Yes	1	63	42	40 %	1.6	0.19	0.8	3.2
		None	None	26	2	7 %	0.6	0.702	0.1	6.5
	Fattening area	Efficacy checked by hygienogram	Q55_4_8
		No	0	110	63	36 %	1
		Yes	1	23	7	23 %	0.4	0.115	0.1	1.2
		None	None	26	2	7 %	0.5	0.51	0	4.5
	Fattening area	Not present at farm	Q55_4_9
		No	0	133	70	34 %	1
		Yes	1	26	2	7 %	0.5	0.6	0.1	5.3
	Quarantine area	No cleaning. no disinfection	Q55_5_1
		No	0	84	21	20 %	1
		Yes	1	4	1	20 %	1.3	0.818	0.1	14
		None	None	71	50	41 %	2.1	0.066	1	4.6
	Quarantine area	Dry cleaning	Q55_5_2
		No	0	61	13	18 %	1
		Yes	1	27	9	25 %	1.2	0.716	0.4	3.4
		None	None	71	50	41 %	2.2	0.073	0.9	5.3
	Quarantine area	Wet cleaning - Soap cleaning	Q55_5_3
		No	0	39	10	20 %	1
		Yes	1	49	12	20 %	1	0.969	0.3	2.8
		None	None	71	50	41 %	2	0.144	0.8	5.3
	Quarantine area	Wet cleaning	Q55_5_4
		No	0	39	8	17 %	1
		Yes	1	49	14	22 %	1	0.952	0.3	2.7
		None	None	71	50	41 %	2	0.173	0.7	5.6
	Quarantine area	Drying time (until area is completely dry)	Q55_5_5
		No	0	44	12	21 %	1
		Yes	1	44	10	19 %	0.7	0.525	0.3	1.9
		None	None	71	50	41 %	1.7	0.238	0.7	4.4
	Quarantine area	Disinfection	Q55_5_6
		No	0	19	5	21 %	1
		Yes	1	69	17	20 %	0.8	0.751	0.2	2.8
		None	None	71	50	41 %	1.8	0.355	0.5	6
	Quarantine area	Downtime (at least 3 days)	Q55_5_7
		No	0	40	9	18 %	1
		Yes	1	48	13	21 %	1.6	0.384	0.6	4.5
		None	None	71	50	41 %	2.6	0.05	1	6.9
	Quarantine area	Efficacy checked by hygienogram	Q55_5_8
		No	0	72	19	21 %	1
		Yes	1	16	3	16 %	0.4	0.2	0.1	1.7
		None	None	71	50	41 %	1.8	0.171	0.8	3.9
	Quarantine area	Not present at farm	Q55_5_9
		No	0	88	22	20 %	1
		Yes	1	37	16	30 %	2	0.108	0.9	4.5
		None	None	34	34	50 %	2.8	0.378	0.3	28.9
How long is the minimal empty downtime period of a barn section before new pigs move in?	Breeding area		Q56_1
		<1 day	1	25	10	29 %	1
		One day	2	17	2	11 %	0.3	0.12	0	1.4
		Two to five days	3	36	12	25 %	0.7	0.55	0.2	2.3
		More than five days	4	24	10	29 %	0.8	0.719	0.2	2.8
		Not present at farm	None	57	38	40 %	0.7	0.697	0.2	3.4
	Farrowing area		Q56_2
		<1 day	1	9	6	40 %	1
		One day	2	21	7	25 %	0.4	0.214	0.1	1.7
		Two to five days	3	54	14	21 %	0.3	0.059	0.1	1.1
		More than five days	4	30	9	23 %	0.3	0.115	0.1	1.3
		Not present at farm	None	45	36	44 %	0.2	0.275	0	3
	Weaning area		Q56_3
		<1 day	1	8	2	20 %	1
		One day	2	15	6	29 %	2	0.499	0.3	14.9
		Two to five days	3	61	21	26 %	1.5	0.64	0.3	9.4
		More than five days	4	31	11	26 %	1.4	0.705	0.2	9.7
		Not present at farm	None	44	32	42 %	1.2	0.89	0.2	8.5
	Fattening area		Q56_4
		<1 day	1	11	3	21 %	1
		One day	2	14	8	36 %	1.7	0.547	0.3	8.6
		Two to five days	3	53	29	35 %	1.6	0.503	0.4	7.1
		More than five days	4	42	28	40 %	1.8	0.456	0.4	8.6
		Not present at farm	None	39	4	9 %	1	0.984	0.1	9.1
	Quarantine area		Q56_5
		One day or less	1 and 2	13	0	0 %	Predicts failure perfectly
		Two to five days	3	25	13	34 %	20174063	0.987	0	Inf
		More than five days	4	48	9	16 %	8505875.7	0.988	0	Inf
		Not present at farm	None	73	50	41 %	20073757.6	0.987	0	Inf
Are corridors within barns always cleaned and disinfected. before other pigs are moved via those corridors?	No cleaning, no disinfection		Q57_1
		No	0	107	50	32 %	1
		Yes	1	47	20	30 %	0.6	0.232	0.3	1.3
		N/A	None	5	2	29 %	1.7	0.577	0.3	11.3
	Yes, cleaned		Q57_2
		No	0	49	21	30 %	1
		Yes	1	105	49	32 %	1.6	0.219	0.8	3.3
		N/A	None	5	2	29 %	2.7	0.316	0.4	19.5
	Yes, disinfected		Q57_3
		No	0	96	42	30 %	1
		Yes	1	58	28	33 %	1.3	0.457	0.6	2.8
		N/A	None	5	2	29 %	2.2	0.428	0.3	14.5
What kind of flooring system is in the barn sections per age group?	Breeding pigs	Solid	Q58_1_1
		No	0	127	59	32 %	1
		Yes	1	32	13	29 %	1.5	0.364	0.6	3.7
	Breeding pigs	Partly slatted	Q58_1_2
		No	0	94	57	38 %	1
		Yes	1	65	15	19 %	0.6	0.279	0.3	1.5
	Breeding pigs	Fully slatted	Q58_1_3
		No	0	130	63	33 %	1
		Yes	1	29	9	24 %	1.1	0.897	0.4	2.6
	Breeding pigs	Deep litter	Q58_1_4
		No	0	147	70	32 %	1
		Yes	1	12	2	14 %	0.8	0.755	0.1	4.4
	Breeding pigs	UNKNOWN	Q58_1_6
		UNKOWN	0	155	71	31 %	1
		UNKNOWN	1	4	1	20 %	1.2	0.887	0.1	12.8
	Sucklers	Solid	Q58_2_1
		No	0	137	67	33 %	1
		Yes	1	22	5	19 %	0.7	0.499	0.2	2.1
	Sucklers	Partly slatted	Q58_2_2
		No	0	98	54	36 %	1
		Yes	1	61	18	23 %	0.9	0.71	0.4	1.9
	Sucklers	Fully slatted	Q58_2_3
		No	0	109	58	35 %	1
		Yes	1	50	14	22 %	0.8	0.642	0.4	1.8
	Sucklers	Deep litter	Q58_2_4
		No	0	152	71	32 %	1
		Yes	1	7	1	12 %	0.5	0.571	0	5.5
	Weaners	Solid	Q58_3_1
		No	0	141	65	32 %	1
		Yes	1	18	7	28 %	1.1	0.892	0.4	3
	Weaners	Partly slatted	Q58_3_2
		No	0	108	59	35 %	1
		Yes	1	51	13	20 %	0.6	0.228	0.3	1.4
	Weaners	Fully slatted	Q58_3_3
		No	0	103	47	31 %	1
		Yes	1	56	25	31 %	1.9	0.087	0.9	3.9
	Weaners	Deep litter	Q58_3_4
		No	0	152	70	32 %	1
		Yes	1	7	2	22 %	0.6	0.54	0.1	3.4
	Fatteners	Solid	Q58_4_1
		No	0	128	59	32 %	1
		Yes	1	31	13	30 %	0.8	0.6	0.4	1.8
	Fatteners	Partly slatted	Q58_4_2
		No	0	117	44	27 %	1
		Yes	1	42	28	40 %	1.2	0.672	0.6	2.4
	Fatteners	Fully slatted	Q58_4_3
		No	0	98	43	30 %	1
		Yes	1	61	29	32 %	0.9	0.8	0.4	2
	Fatteners	Deep litter	Q58_4_4
		No	0	152	65	30 %	1
		Yes	1	7	7	50 %	1.4	0.563	0.4	4.7
Is the pit below slatted flooring emptied between two batches per production stage?	Breeding area		Q59_1
		Yes	1	39	6	13 %	1
		No	2	32	13	29 %	2.2	0.171	0.7	6.8
		No pit present	3	33	13	28 %	2.6	0.129	0.8	9
		Not Present at farm	None	55	40	42 %	2.4	0.25	0.5	10.8
	Farrowing area		Q59_2
		Yes	1	63	16	20 %	1
		No	2	28	10	26 %	1	0.955	0.4	2.8
		No pit present	3	14	5	26 %	1.3	0.697	0.4	4.7
		Not Present at farm	None	54	41	43 %	1.2	0.746	0.3	4.5
	Weaning area		Q59_3
		Yes	1	65	19	23 %	1
		No	2	26	11	30 %	1.1	0.807	0.4	3
		No pit present	3	24	8	25 %	0.7	0.482	0.2	2
		Not Present at farm	None	44	34	44 %	0.8	0.767	0.3	2.5
	Fattening area		Q59_4
		Yes	1	57	31	35 %	1
		No	2	33	19	37 %	0.9	0.806	0.4	2
		No pit present	3	20	12	38 %	1.3	0.576	0.5	3.4
		Not Present at farm	None	49	10	17 %	0.9	0.896	0.3	3.2
	Quaratine area		Q59_5
		Yes	1	42	7	14 %	1
		No	2	16	3	16 %	0.7	0.666	0.1	3.4
		No pit present	3	21	7	25 %	2.2	0.232	0.6	7.8
		Not Present at farm	None	80	55	41 %	2.5	0.075	0.9	6.6
Are any equipment (shovel. broom. pig moving board etc.) shared between age groups?			Q60_1
		Yes	0	47	9	16 %	1
		No	1	59	30	34 %	2.2	0.099	0.9	5.7
		N/A	None	53	33	38 %	0.4	0.405	0.1	3.2
	Yes, without cleaning and disinfection		Q60_2
		Yes	0	25	4	14 %	1
		No	1	22	5	19 %	1.2	0.789	0.3	6.1
		N/A	None	112	63	36 %	2.1	0.228	0.6	7.4
	Yes, with cleaning		Q60_3
		Yes	0	22	5	19 %	1
		No	1	25	4	14 %	0.8	0.789	0.2	3.9
		N/A	None	112	63	36 %	1.7	0.383	0.5	5.9
	Yes, with disinfection		Q60_4
		Yes	0	37	6	14 %	1
		No	1	10	3	23 %	1.9	0.468	0.3	11.4
		N/A	None	112	63	36 %	2.4	0.129	0.8	7.4
Are machines and other equipment (e.g. manure trailer. transport vehicle) shared with other farms?			Q61_1
		Yes	0	24	2	8 %	1
		No	1	134	70	34 %	3.3	0.163	0.6	17.1
		None	None	1	0	0 %	Predicts failure perfectly
	Yes, with cleaning when returned		Q61_3
		No	0	21	0	0 %	Predicts failure perfectly
		Yes	1	3	2	40 %	26740372.6	0.983	0	Inf
		None	None	135	70	34 %	10819981	0.984	0	Inf
Are dedicated injection syringes and needles used for each age group (breeding pigs. sucklers. weaners. fatteners)?			Q62_1
		Yes	0	135	57	30 %	1
		No	1	24	15	38 %	1.1	0.807	0.5	2.6
	Yes, syringes		Q62_2
		No	0	37	21	36 %	1
		Yes	1	122	51	29 %	0.8	0.48	0.4	1.6
	Yes, needles		Q62_3
		No	0	36	17	32 %	1
		Yes	1	123	55	31 %	1.2	0.656	0.6	2.6
Do you change or clean and disinfect materials/tools (e.g. castration blade. tail-docker. ear-tagger. injection needles) used for treatment of piglets between litters?			Q63
		Yes	1	99	34	26 %	1
		No	2	21	3	12 %	0.3	0.107	0.1	1.3
		N/A (no piglets)	None	39	35	47 %	0	0.988	0	Inf
Is the carcass storage closed. so that wildlife. pets and pests don't have access to the carcasses?			Q64_1
		Yes	0	146	66	31 %	1
		No	1	13	6	32 %	0.9	0.786	0.3	2.7
	Yes, against wildlife		Q64_2
		No	0	14	7	33 %	1
		Yes	1	145	65	31 %	1.1	0.867	0.4	3.2
	Yes, against pets		Q64_3
		No	0	21	8	28 %	1
		Yes	1	138	64	32 %	1.2	0.724	0.4	3.2
	Yes, against pests		Q64_4
		No	0	46	18	28 %	1
		Yes	1	113	54	32 %	1.4	0.382	0.6	3.2
Are disposable gloves worn when manipulating carcasses and/or are hands washed and disinfected after manipulating carcasses?			Q65_1
		Yes	0	144	64	31 %	1
		No	1	15	8	35 %	0.2	0.077	0	1.2
	Yes, gloves worn		Q65_2
		No	0	31	14	31 %	1
		Yes	1	128	58	31 %	2	0.173	0.7	5.6
	Yes, hands washed		Q65_3
		No	0	93	41	31 %	1
		Yes	1	66	31	32 %	1.4	0.303	0.7	2.8
	Yes, hands disinfected		Q65_4
		No	0	114	49	30 %	1
		Yes	1	45	23	34 %	1.5	0.292	0.7	3.2
Are mice and rats or signs of their presence (faeces. holes etc.) observed on the farm?	Mice		Q66_1
		Yes	1	110	48	30 %	1
		No	2	49	24	33 %	0.6	0.187	0.3	1.3
	Rats		Q66_2
		Yes	1	80	33	29 %	1
		No	2	79	39	33 %	0.8	0.65	0.4	1.7
Is a pest control program carried out?	No		Q67_1
		Yes	0	149	71	32 %	1
		No	1	10	1	9 %	0.1	0.052	0
	Yes, against rodents		Q67_2
		No	0	12	1	8 %	1
		Yes	1	147	71	33 %	12.3	0.022	1.4	104.4
	Yes, against wild birds		Q67_3
		No	0	100	48	32 %	1
		Yes	1	59	24	29 %	0.8	0.613	0.4	1.8
	Yes, against insects		Q67_4
		No	0	51	21	29 %	1
		Yes	1	108	51	32 %	1.9	0.11	0.9	4.1
Is pest control carried out by a professional company?	No		Q68_1
		Yes	0	77	34	31 %	1
		No	1	71	37	34 %	1.4	0.437	0.6	2.9
		N/A. missing	None	11	1	8 %	0.1	0.075	0	1.2
	Yes, against rodents		Q68_2
		No	0	71	37	34 %	1
		Yes	1	77	34	31 %	0.7	0.437	0.3	1.6
		N/A. missing	None	11	1	8 %	0.1	0.037	0	0.9
	Yes, against wild birds		Q68_3
		No	0	111	61	35 %	1
		Yes	1	37	10	21 %	0.2	0.008	0.1	0.6
		N/A. missing	None	11	1	8 %	0.1	0.026	0	0.7
	Yes, against insects		Q68_4
		No	0	95	52	35 %	1
		Yes	1	53	19	26 %	0.6	0.197	0.2	1.4
		N/A. missing	None	11	1	8 %	0.1	0.037	0	0.9
Are rodent baits used in the surroundings of the farm enclosures?			Q69
		Yes	1	97	50	34 %	1
		No	2	43	20	32 %	0.5	0.074	0.2	1.1
		N/A	None	19	2	10 %	0.2	0.046	0
Do wild birds have access to the barn?			Q70
		Yes	1	48	24	33 %	1
		No	2	106	46	30 %	0.6	0.217	0.3	1.3
		N/A	None	5	2	29 %	1.6	0.65	0.2	10.6
Do cats and dogs have access to the barn?	No		Q71_1
		Yes	0	35	13	27 %	1
		No	1	124	59	32 %	1.4	0.433	0.6	3
	Yes, cats		Q71_2
		No	0	129	60	32 %	1
		Yes	1	30	12	29 %	0.8	0.525	0.3	1.7
	Yes, dogs		Q71_3
		No	0	142	70	33 %	1
		Yes	1	17	2	11 %	0.2	0.059	0	1.1
Are there other livestock species present on the farm?			Q72
		Yes	1	38	12	24 %	1
		No	2	121	60	33 %	2.1	0.099	0.9	4.8
Number of individuals of other lifestock species		Continuous	Q74
			Observations	159	72	31.2 %	1	0.449	0.998	1001
			Mean	184.5	19.4
			StDev	1517.9	106.6
			Min.	0	0
			Max.	15000	850
