# Supplementary material for: Biosecurity measures to control hepatitis E virus on European pig farms
Source: Front Vet Sci. 2024 Feb 14;11:1328284. doi: 10.3389/fvets.2024.1328284 (PMC11231669; doi:10.3389/fvets.2024.1328284)
Supplement: Supplementary file 2 [file Table_2.xlsx]

## Sheet: Sheet 1
Question	Subquestion	Labels	Levels	LR	HR	Per	OR	P	LCI	UCI
This excel file contains the results of univariable logistic regression models (adjusted for country and farm type) of biosecurity measures with HEV risk based on fattener samples only
Is the farm operating indoor or outdoor?			Q7
		Indoor	1	108	76	41 %	1
		Outdoor	2	3	1	25 %	0.7	0.731	0.1	7.5
What kind of farm type do you have (2)?			Q8new
		Farrow-to-finish	1	73	42	37 %	1
		Fattening	3	38	35	48 %	1.5	0.264	0.7	3.2
Are pigs in your operation kept outdoors (regularly or permanently)?			Q9_1
		Yes	0	10	5	33 %	1
		No	1	101	72	42 %	1.4	0.61	0.4	4.6
	Gestating Sows		Q9_2
		No	0	105	74	41 %	1
		Yes	1	6	3	33 %	0.8	0.813	0.2	3.8
	Lactating sows with sucklers		Q9_3
		No	0	107	74	41 %	1
		Yes	1	4	3	43 %	1.3	0.787	0.2	6.7
	Weaners		Q9_4
		No	0	105	75	42 %	1
		Yes	1	6	2	25 %	0.5	0.44	0.1	2.9
	Fatteners		Q9_5
		No	0	103	73	41 %	1
		Yes	1	8	4	33 %	0.6	0.523	0.2	2.5
Is your pig farm run according to organic regulations?			Q10
		Yes	1	5	2	29 %	1
		No	2	106	75	41 %	2.9	0.254	0.5	18.6
Are all farm buildings surrounded by a perimeter fence?			Q11
		Yes	1	60	47	44 %	1
		No	2	37	23	38 %	0.6	0.218	0.2	1.4
		Partly interrupted	3	12	6	33 %	0.4	0.17	0.1	1.4
		No answer	None	2	1	33 %	0.9	0.957	0.1	12.4
Is a hygiene lock present in the operation?			Q12_1
		Yes	0	89	57	39 %	1
		No	1	22	20	48 %	1	0.964	0.5	2.3
	One for the whole operation		Q12_2
		No	0	35	32	48 %	1
		Yes	1	76	45	37 %	0.7	0.335	0.4	1.4
	One per barn		Q12_3
		No	0	98	65	40 %	1
		Yes	1	13	12	48 %	1.7	0.266	0.7	4.2
	One per barn section		Q12_4
		No	0	100	71	42 %	1
		Yes	1	5	3	38 %	1.1	0.903	0.2	5.6
		None	None	6	3	33 %	0.4	0.225	0.1	1.8
	One for quarantine area		Q12_5
		No	0	56	23	29 %	1
		Yes	1	2	2	50 %	2.8	0.33	0.4	22.3
		None	None	53	52	50 %	2.5	0.031	1.1	5.5
Do people always have to use the hygiene lock when entering the barn?			Q13_1
		Yes	0	88	51	37 %	1
		No (not present or not always used)	1	23	26	53 %	1.5	0.325	0.7	3.1
	Internal People		Q13_2
		No	0	37	35	49 %	1
		Yes	1	74	42	36 %	0.7	0.281	0.3	1.4
	External people		Q13_3
		No	0	38	35	48 %	1
		Yes	1	73	42	37 %	0.7	0.28	0.4	1.3
Do people always have to take a shower before entering the barn?			Q14_1
		Yes	0	39	23	37 %	1
		No	1	72	54	43 %	1	0.953	0.5	2.3
	Internal People		Q14_2
		No	0	79	57	42 %	1
		Yes	1	32	20	38 %	1.2	0.662	0.5	3.1
	External people		Q14_3
		No	0	81	60	43 %	1
		Yes	1	30	17	36 %	0.8	0.644	0.4	1.8
Do people always have to wash or disinfect their hands before entering the barn?			Q15_1
		Yes	0	81	53	40 %	1
		No	1	30	24	44 %	1.2	0.573	0.6	2.6
	Internal people wash hands		Q15_2
		No	0	44	34	44 %	1
		Yes	1	67	43	39 %	1	0.998	0.5	1.9
	Internal people desinfect hands		Q15_3
		No	0	67	50	43 %	1
		Yes	1	44	27	38 %	0.9	0.89	0.4	2.1
	Internal people wear disposable gloves		Q15_4
		No	0	83	65	44 %	1
		Yes	1	28	12	30 %	0.5	0.142	0.2	1.2
	External people wash hands		Q15_5
		No	0	58	38	40 %	1
		Yes	1	53	39	42 %	1.1	0.839	0.6	2
	External people desinfect hands		Q15_6
		No	0	79	55	41 %	1
		Yes	1	32	22	41 %	0.9	0.883	0.5	2
	External people wear disposable gloves		Q15_7
		No	0	82	66	45 %	1
		Yes	1	29	11	28 %	0.5	0.11	0.2	1.2
Do people always have to wash or disinfect their hands between different barn sections?			Q16_1
		Yes	0	25	20	44 %	1
		No	1	80	54	40 %	0.5	0.111	0.2	1.2
		None	None	6	3	33 %	0.2	0.069	0	1.1
	Internal people wash hands		Q16_2
		No	0	85	56	40 %	1
		Yes	1	20	18	47 %	2.4	0.051	1	6
		None	None	6	3	33 %	0.4	0.25	0.1	1.9
	Internal people desinfect hands		Q16_3
		No	0	86	62	42 %	1
		Yes	1	19	12	39 %	1.3	0.612	0.5	3.8
		None	None	6	3	33 %	0.4	0.233	0.1	1.8
	External people wash hands		Q16_4
		No	0	93	63	40 %	1
		Yes	1	12	11	48 %	1.7	0.274	0.7	4.5
		None	None	6	3	33 %	0.4	0.243	0.1	1.9
	External people desinfect hands		Q16_5
		No	0	94	65	41 %	1
		Yes	1	11	9	45 %	1.7	0.349	0.6	4.8
		None	None	6	3	33 %	0.4	0.238	0.1	1.9
	Farm has only one barn section		Q16_6
		No	0	105	74	41 %	1
		Yes	1	6	3	33 %	0.4	0.225	0.1	1.8
Do people always have to wear farm-specific clothes and footwear?			Q17_1
		Yes	0	107	76	42 %	1
		No	1	4	1	20 %	0.3	0.324	0	3.1
	Internal people		Q17_2
		No	0	11	5	31 %	1
		Yes	1	100	72	42 %	2.8	0.093	0.8	9.2
	Internal people		Q17_3
		No	0	10	10	50 %	1
		Yes	1	101	67	40 %	0.9	0.812	0.3	2.4
	External people		Q17_4
		No	0	22	15	41 %	1
		Yes	1	89	62	41 %	0.7	0.505	0.3	1.8
	External people		Q17_5
		No	0	23	16	41 %	1
		Yes	1	88	61	41 %	0.8	0.666	0.4	1.9
Are clothes and footwear always changed or cleaned and disinfected between barn sections or when moving to another production stage (e.g. from weaners to fatterns)</span>?			Q18_1
		Yes	0	46	31	40 %	1
		No	1	57	36	39 %	0.7	0.335	0.4	1.4
		None	None	8	10	56 %	1.1	0.932	0.3	3.5
	Clothes changed		Q18_2
		No	0	81	54	40 %	1
		Yes	1	22	13	37 %	1.2	0.731	0.5	2.7
		None	None	8	10	56 %	1.3	0.612	0.4	4.2
	Footwear changed		Q18_3
		No	0	77	50	39 %	1
		Yes	1	26	17	40 %	1.3	0.554	0.6	2.8
		None	None	8	10	56 %	1.4	0.571	0.4	4.4
	Footwear cleaned		Q18_4
		No	0	85	53	38 %	1
		Yes	1	18	14	44 %	1.7	0.221	0.7	3.9
		None	None	8	10	56 %	1.4	0.567	0.4	4.3
	Footwear disinfected		Q18_5
		No	0	82	53	39 %	1
		Yes	1	21	14	40 %	1.2	0.607	0.5	2.9
		None	None	8	10	56 %	1.3	0.618	0.4	4.1
	Farm has only one barn section		Q18_6
		No	0	103	67	39 %	1
		Yes	1	8	10	56 %	1.3	0.641	0.4	4
		Continuous	Q19
			Observations	111	77	41 %	1.02	0.291	0.983	1.057
			Mean	5.3	5.9
			StDev	10.4	8.2
			Min.	1	1
			Max.	100	60
How many internal persons are in charge of taking care of the pigs?			Q19x2
		Six to one hundred	1	23	24	51 %	1
		One to five	2	88	53	38 %	0.2	0.006	0.1	0.6
Whom of external people have access to the barns?	Veterinarian (if external)		Q20_1
		No	0	17	8	32 %	1
		Yes	1	94	69	42 %	1	0.967	0.3	3.6
	Advisor (feed, management, hygiene, etc.)		Q20_2
		No	0	62	36	37 %	1
		Yes	1	49	41	46 %	1.3	0.516	0.6	2.8
	Maintenance company		Q20_3
		No	0	78	50	39 %	1
		Yes	1	33	27	45 %	1.3	0.514	0.6	2.7
	Drivers of transport vehicles		Q20_4
		No	0	99	65	40 %	1
		Yes	1	12	12	50 %	1.4	0.461	0.6	3.6
	Distributers		Q20_5
		No	0	105	75	42 %	1
		Yes	1	6	2	25 %	0.5	0.486	0.1	3.1
	Other visitor		Q20_6
		No	0	87	60	41 %	1
		Yes	1	24	17	41 %	1.2	0.718	0.5	3.1
	None of the above mentioned persons		Q20_7
		Yes	0	95	70	42 %	1
		Yes	1	16	7	30 %	0.8	0.787	0.2	3.2
Is there a pig-contact free period of >12h before any external people are allowed to enter the barn?			Q21
		No	0 (former 6)	66	45	41 %	1
		Yes, <12h	1	4	2	33 %	1.2	0.827	0.2	7.5
		Yes, 12 to 24h	2	9	5	36 %	0.9	0.829	0.3	3
		Yes, 24 to 48h	3	12	7	37 %	1.1	0.841	0.3	3.7
		Yes, 48 to 72h	4	10	14	58 %	3.8	0.049	1	13.9
		Yes, >72h	5	10	4	29 %	1	0.966	0.2	3.9
How often do external people enter the barn(s)?			Q22
		Daily or daily up to weekly	2 and 1	7	4	36 %	1
		Weekly up to monthly	3	51	43	46 %	1.2	0.784	0.3	4.8
		Monthly	4	34	20	37 %	0.9	0.889	0.2	4
		Never or no answer	5 and 6	19	10	34 %	1.3	0.783	0.2	8.2
Do external vehicles have access to the clean area within the farm perimeter?			Q23
		Yes	1	29	20	41 %	1
		No	2	65	41	39 %	1.1	0.896	0.5	2.4
		Do not have clean area	3	17	16	48 %	1	0.928	0.4	2.7
When loading/unloading, do you use a ramp or loading area which prevents the pigs having contact with other houses/pens/areas containing pigs?	Loading		Q24_1
		Yes	1	93	64	41 %	1
		No	2	15	8	35 %	0.6	0.333	0.2	1.7
		Not applicable	None	3	5	62 %	4.1	0.084	0.8	20.4
	Unloading		Q24_2
		Yes	1	87	59	40 %	1
		No	2	16	8	33 %	0.7	0.448	0.3	1.8
		Not applicable	None	8	10	56 %	2.7	0.077	0.9	8.4
Are transport vehicles (own or external) always cleaned and disinfected before loading pigs?			Q25_1
		Yes	0	105	74	41 %	1
		No	1	6	3	33 %	0.5	0.311	0.1	2.1
	Cleaned		Q25_2
		No	0	18	18	50 %	1
		Yes	1	93	59	39 %	0.6	0.219	0.3	1.4
	Disinfected		Q25_3
		No	0	29	22	43 %	1
		Yes	1	82	55	40 %	0.7	0.403	0.3	1.6
	Unknown, whether cleaned or disinfected		Q25_4
		No	0	102	68	40 %	1
		Yes	1	9	9	50 %	1.8	0.348	0.5	5.6
Do you use separate transport vehicles for pigs of different age groups?	Breeding pigs		Q26_1
		Yes	1	34	18	35 %	1
		No	2	38	23	38 %	1.4	0.455	0.6	3.6
		Not applicable	None	39	36	48 %	2.4	0.432	0.3	22.4
	Weaners		Q26_2
		Yes	1	44	22	33 %	1
		No	2	29	23	44 %	2.1	0.088	0.9	5
		Not applicable	None	38	32	46 %	0.4	0.357	0.1	2.8
	Fatteners		Q26_3
		Yes	1	43	24	36 %	1
		No	2	29	20	41 %	1.6	0.293	0.7	3.8
		Not applicable	None	39	33	46 %	0.6	0.5	0.1	2.9
Where is semen sourced from?	From boars on farm		Q27_1
		No	0	42	24	36 %	1
		Yes	1	32	18	36 %	1.1	0.829	0.4	3
		Not applicable	None	37	35	49 %	2459230.2	0.987	0	Inf
	From boars of another farm		Q27_2
		No	0	69	37	35 %	1
		Yes	1	5	5	50 %	1.9	0.37	0.5	7.5
		Not applicable	None	37	35	49 %	2590496.9	0.987	0	Inf
	From boar studs		Q27_3
		No	0	26	15	37 %	1
		Yes	1	48	27	36 %	0.9	0.773	0.3	2.4
		Not applicable	None	37	35	49 %	2155993	0.987	0	Inf
	HEV - Unknown status		Q28_6
		No	0	4	0	0 %	Predicts failure perfectly
		Yes	1	39	25	39 %	8679539.5	0.989	0	Inf
		Not applicable	None	68	52	43 %	9765991.1	0.989	0	Inf
Do you purchase pigs?			Q29
		Yes	1	68	57	46 %	1
		No	2	43	20	32 %	0.6	0.147	0.3	1.2
Do the breeding pigs come from one or multiple sources within a year?			Q30
		Single source	1	30	25	45 %	1
		Multiple source	2	6	3	33 %	0.4	0.273	0.1	2
		No answer	None	75	49	40 %	0.4	0.055	0.2	1
	HEV - Fatteners		Q31_6
		Equal	1	1	2	67 %	1
		Unknown status	4	44	41	48 %	0.3	0.349	0	3.7
		None	None	66	34	34 %	0.1	0.121	0	1.7
Are purchased breeding pigs (gilts and boars) moved to a quarantine area&nbsp; before they enter the sow herd?	Gilts		Q32_1
		Yes	1	28	19	40 %	1
		No	2	1	1	50 %	1.6	0.76	0.1	28.5
		Not applicable	None	82	57	41 %	0.7	0.499	0.3	1.7
	Boars		Q32_2
		Yes	1	18	14	44 %	1
		No	2	3	1	25 %	0.4	0.408	0	4.1
		Not applicable	None	90	62	41 %	0.7	0.432	0.3	1.7
		Continuous	Q33full
			Observations	111	77	41 %	0.99	0.173	0.976	1.004
			Mean	71.3	79.1
			StDev	59	63.4
			Min.	0	0
			Max.	150	150
What is the minimal length of the quarantine period (in days) ? (no quarantine period = -99)			Q33fullcat
		0-29	1	17	15	47 %	1
		30	2	39	18	32 %	0.5	0.137	0.2	1.3
		31-150	3	55	44	44 %	0.7	0.438	0.2	1.8
Where does the drinking water originate from?	Public network		Q34_1
		No	0	63	40	39 %	1
		Yes	1	48	37	44 %	1.2	0.552	0.6	2.4
	Private well/borehole		Q34_2
		No	0	45	33	42 %	1
		Yes	1	66	44	40 %	0.9	0.845	0.5	1.8
If private water sources are used, is the quality of the drinking water checked every year at the well/ borehole by means of a bacteriological analysis?			Q35
		Yes	1	43	27	39 %	1
		No	2	22	17	44 %	1	0.938	0.4	3
		Private water source	None	46	33	42 %	1.1	0.898	0.5	2.2
Is the drinking water system (storage tank and pipeline) cleaned and disinfected at least once a year?	Cleaned		Q36_1
		No	1	49	36	42 %	1
		Whole system	2	57	33	37 %	0.8	0.553	0.4	1.7
		Part of the system	3	5	8	62 %	2.3	0.205	0.6	8.3
	Disinfected		Q36_2
		No	1	57	43	43 %	1
		Whole system	2	51	29	36 %	0.8	0.533	0.4	1.6
		Part of the system	3	3	5	62 %	2.9	0.212	0.5	15.1
Is all feed always tested for or treated against Salmonella contamination?	Own feed	Not tested/treated	Q38_1_1
		No	0	63	45	42 %	1
		Yes	1	48	32	40 %	1	0.945	0.5	2.2
	Own feed	Yes, tested	Q38_1_2
		No	0	94	70	43 %	1
		Yes	1	17	7	29 %	0.7	0.565	0.2	2.3
	Own feed	Yes, treated (heat, pressure, etc.)	Q38_1_3
		No	0	101	73	42 %	1
		Yes	1	10	4	29 %	0.7	0.563	0.2	2.4
	Purchased feed	Not tested/treated	Q38_2_1
		No	0	74	42	36 %	1
		Yes	1	37	35	49 %	2.8	0.011	1.3	6.2
	Purchased feed	Yes, tested	Q38_2_2
		No	0	89	64	42 %	1
		Yes	1	22	13	37 %	0.8	0.63	0.3	1.9
	Purchased feed	Yes, treated (heat, pressure, etc.)	Q38_2_3
		No	0	88	59	40 %	1
		Yes	1	23	18	44 %	0.8	0.621	0.3	1.9
Is all feed and bedding stored protected from wildlife, pets and pests?_x000D_	Feed	Yes, from wild life	Q41_1_1
		No	0	5	4	44 %	1
		Yes	1	106	73	41 %	0.7	0.634	0.2	3
	Feed	Yes, from pets	Q41_1_2
		No	0	9	7	44 %	1
		Yes	1	102	70	41 %	0.7	0.512	0.2	2.2
	Feed	Yes, from pests	Q41_1_3
		No	0	22	13	37 %	1
		Yes	1	89	64	42 %	1.5	0.375	0.6	3.5
	Feed	No, not protected	Q41_1_4
		No	0	107	76	42 %	1
		Yes	1	4	1	20 %	0.4	0.459	0	4.2
	Bedding	Yes, from wild life	Q41_2_1
		No	0	20	14	41 %	1
		Yes	1	85	60	41 %	1.3	0.541	0.5	3.2
		No answer	None	6	3	33 %	1.1	0.924	0.2	5.8
	Bedding	Yes, from pets	Q41_2_2
		No	0	26	19	42 %	1
		Yes	1	79	55	41 %	1.1	0.871	0.5	2.3
		No answer	None	6	3	33 %	0.9	0.889	0.2	4.5
	Bedding	Yes, from pests	Q41_2_3
		No	0	43	33	43 %	1
		Yes	1	62	41	40 %	1.6	0.265	0.7	3.5
		No answer	None	6	3	33 %	1.2	0.811	0.2	6.2
	Bedding	No, not protected	Q41_2_4
		No	0	87	62	42 %	1
		Yes	1	22	14	39 %	0.7	0.458	0.3	1.7
		No answer	None	2	1	33 %	0.8	0.881	0.1	10.5
Do the feeding storage and feeding pipelines get cleaned at least once a year?	Feeding storage		Q42_1
		No	1	37	26	41 %	1
		Yes, cleaned	2	38	28	42 %	2.1	0.096	0.9	4.8
		Yes, cleaned & disinfected	3	36	23	39 %	2.2	0.122	0.8	6.1
	Feeding pipelines		Q42_2
		No	1	46	32	41 %	1
		Yes, cleaned	2	31	24	44 %	2.6	0.034	1.1	6.4
		Yes, cleaned & disinfected	3	31	19	38 %	2.6	0.07	0.9	7.5
		No answer	None	3	2	40 %	2.9	0.314	0.4	24
Are sucklers transferred between sows (cross-fostering)?			Q44
		Yes	1	63	38	38 %	1
		No	2	9	4	31 %	1	0.971	0.3	3.8
		N/A	None	39	35	47 %	0	0.988	0	Inf
Are individual piglets sometimes cross-fostered more than once?			Q45
		Yes	1	31	20	39 %	1
		No	2	32	18	36 %	1.1	0.801	0.4	2.9
		N/A	None	48	39	45 %	0.9	0.92	0.2	3.9
Does cross-fostering sometimes occur 4 or more days after farrowing?			Q46
		Yes	1	34	23	40 %	1
		No	2	29	15	34 %	0.8	0.696	0.4	2
		N/A	None	48	39	45 %	0.8	0.758	0.2	3.2
Are weaners kept routinely in the farrowing room for some days/weeks?			Q47
		Yes	1	20	6	23 %	1
		No	2	50	36	42 %	2.3	0.123	0.8	6.4
		N/A	None	41	35	46 %	0	0.987	0	Inf
Are individual weaners or fatteners occasional moved to another pen, containing another group of animals of the same age?	Weaners		Q48_1
		Yes	1	25	13	34 %	1
		No	2	55	35	39 %	1.2	0.654	0.5	2.8
		N/A	None	31	29	48 %	1.1	0.885	0.3	4.3
	Fatteners		Q48_2
		Yes	1	41	24	37 %	1
		No	2	69	52	43 %	1.6	0.207	0.8	3.1
		Not present at farm	None	1	1	50 %	2.6	0.512	0.1	46.9
Are stay-behinds and sick animals always isolated from the healthy ones (in physically separated hospital area/or by euthanasia)?	Sick animals		Q49_1
		Yes	1	93	54	37 %	1
		No	2	18	22	55 %	1.7	0.174	0.8	3.9
		Not applicable	None	0	1	100 %	Predicts success perfectly
	Stay behinds		Q49_2
		Yes	1	72	42	37 %	1
		No	2	35	31	47 %	1.3	0.505	0.6	2.6
		Not applicable	None	4	4	50 %	1	0.958	0.2	4.7
Are sick pigs consistently handled after the healthy pigs?			Q50
		Yes	1	79	49	38 %	1
		No	2	32	28	47 %	1	0.965	0.5	2.2
Is the anteroom/hygiene lock and its equipment cleaned and disinfected at least every 2 weeks?	Floor cleaned		Q51_1
		Yes	1	75	52	41 %	1
		No	2	26	14	35 %	0.7	0.433	0.3	1.7
		Not applicable	None	10	11	52 %	0.9	0.818	0.3	2.7
	Floor disinfected		Q51_2
		Yes	1	48	28	37 %	1
		No	2	52	37	42 %	1.3	0.576	0.5	2.9
		Not applicable	None	11	12	52 %	1.1	0.857	0.4	3.5
	Equipment cleaned		Q51_3
		Yes	1	64	38	37 %	1
		No	2	36	27	43 %	1.2	0.709	0.5	2.5
		Not applicable	None	11	12	52 %	1	0.97	0.3	3.1
	Equipment disinfected		Q51_4
		Yes	1	38	21	36 %	1
		No	2	60	43	42 %	1.4	0.449	0.6	3.6
		Not applicable	None	13	13	50 %	1.2	0.752	0.4	3.8
Is dung from the sows held in farrowing pens removed daily?			Q52
		Yes	1	57	32	36 %	1
		No	2	15	10	40 %	1	0.952	0.4	2.8
		No farrowing area	None	39	35	47 %	0	0.988	0	Inf
Are barn sections always managed all-in/all-out?	Breeding area		Q53_1
		Yes	1	44	23	34 %	1
		No	2	29	19	40 %	0.9	0.903	0.4	2.5
	Farrowing area		Q53_2
		Yes	1	68	37	35 %	1
		No	2	7	5	42 %	1.8	0.4	0.5	7
		Not present	None	36	35	49 %	5942950.1	0.988	0	Inf
	Weaning area		Q53_3
		Yes	1	66	41	38 %	1
		No	2	13	5	28 %	0.6	0.456	0.2	2.2
		Not present	None	32	31	49 %	1	0.998	0.2	4.7
	Fattening		Q53_4
		Yes	1	84	53	39 %	1
		No	2	27	24	47 %	1.3	0.492	0.6	3
	Quarantine area		Q53_5
		Yes	1	45	21	32 %	1
		No	2	12	3	20 %	0.6	0.467	0.1	2.4
		Not present	None	54	53	50 %	2.2	0.072	0.9	5.4
Is the floor in each barn section and anteroom/hygiene lock everywhere even and_x000D_ without damages and thereby easy to clean and to disinfect?	Anterooms or hygiene locks		Q54_1
		Yes	1	90	63	41 %	1
		No	2	21	14	40 %	0.7	0.426	0.3	1.7
	Barn sections		Q54_2
		Yes	1	86	55	39 %	1
		No	2	22	20	48 %	1.2	0.673	0.5	2.7
		N/A	None	3	2	40 %	1.5	0.673	0.2	11
Which of the following steps are_x000D_ included in your standard cleaning and disinfection procedures in the_x000D_ barns between batches? (let the farmer describe before reading_x000D_ categories)	Breeding area	No cleaning, no disinfection	Q55_1_1
		No	0	64	36	36 %	1
		Yes	1	9	5	36 %	0.7	0.529	0.2	2.4
		None	None	38	36	49 %	1859340.4	0.987	0	Inf
	Breeding area	Dry cleaning	Q55_1_2
		No	0	47	24	34 %	1
		Yes	1	26	17	40 %	1.3	0.559	0.6	3
		None	None	38	36	49 %	2289625.8	0.987	0	Inf
	Breeding area	Wet cleaning - Soap cleaning	Q55_1_3
		No	0	48	28	37 %	1
		Yes	1	25	13	34 %	1	0.984	0.4	2.5
		None	None	38	36	49 %	2110641.1	0.987	0	Inf
	Breeding area	Wet cleaning	Q55_1_4
		No	0	29	18	38 %	1
		Yes	1	44	23	34 %	1	0.997	0.4	2.4
		None	None	38	36	49 %	2107334.5	0.987	0	Inf
	Breeding area	Drying time (until area is completely dry)	Q55_1_5
		No	0	41	28	41 %	1
		Yes	1	32	13	29 %	0.8	0.552	0.3	1.8
		None	None	38	36	49 %	1969819.2	0.987	0	Inf
	Breeding area	Disinfection	Q55_1_6
		No	0	25	17	40 %	1
		Yes	1	48	24	33 %	0.8	0.685	0.3	2.1
		None	None	38	36	49 %	1960855.6	0.987	0	Inf
	Breeding area	Downtime (at least 3 days)	Q55_1_7
		No	0	40	26	39 %	1
		Yes	1	33	15	31 %	0.9	0.744	0.3	2.3
		None	None	38	36	49 %	2060041.4	0.987	0	Inf
	Breeding area	Efficacy checked by hygienogram	Q55_1_8
		No	0	51	36	41 %	1
		Yes	1	22	5	19 %	0.2	0.019	0.1	0.8
		None	None	38	36	49 %	1929308.8	0.987	0	Inf
	Breeding area	Not present at farm	Q55_1_9
		No	0	73	41	36 %	1
		Yes	1	38	36	49 %	2106006.6	0.987	0	Inf
	Farrowing area	No cleaning, no disinfection	Q55_2_1
		No	0	70	41	37 %	1
		Yes	1	3	1	25 %	0.6	0.651	0.1	6.3
	Farrowing area	Dry cleaning	Q55_2_2
		No	0	48	31	39 %	1
		Yes	1	25	11	31 %	0.6	0.275	0.2	1.5
	Farrowing area	Wet cleaning - Soap cleaning	Q55_2_3
		No	0	36	22	38 %	1
		Yes	1	37	20	35 %	0.8	0.529	0.3	1.8
	Farrowing area	Wet cleaning	Q55_2_4
		No	0	27	13	32 %	1
		Yes	1	46	29	39 %	1.3	0.538	0.6	3.1
	Farrowing area	Drying time (until area is completely dry)	Q55_2_5
		No	0	32	20	38 %	1
		Yes	1	41	22	35 %	1	0.913	0.4	2.2
	Farrowing area	Disinfection	Q55_2_6
		No	0	17	7	29 %	1
		Yes	1	56	35	38 %	1.5	0.472	0.5	4.1
	Farrowing area	Downtime (at least 3 days)	Q55_2_7
		No	0	33	26	44 %	1
		Yes	1	40	16	29 %	0.6	0.272	0.2	1.5
	Farrowing area	Efficacy checked by hygienogram	Q55_2_8
		No	0	51	37	42 %	1
		Yes	1	22	5	19 %	0.2	0.018	0.1	0.8
	Weaning area	No cleaning, no disinfection	Q55_3_1
		No	0	75	45	38 %	1
		Yes	1	3	1	25 %	0.6	0.651	0.1	6.3
		None	None	33	31	48 %	1	0.964	0.3	4.1
	Weaning area	Dry cleaning	Q55_3_2
		No	0	50	34	40 %	1
		Yes	1	28	12	30 %	0.5	0.116	0.2	1.2
		None	None	33	31	48 %	0.8	0.709	0.2	3.1
	Weaning area	Wet cleaning - Soap cleaning	Q55_3_3
		No	0	39	26	40 %	1
		Yes	1	39	20	34 %	0.7	0.325	0.3	1.5
		None	None	33	31	48 %	0.9	0.854	0.2	3.6
	Weaning area	Wet cleaning	Q55_3_4
		No	0	28	14	33 %	1
		Yes	1	50	32	39 %	1.2	0.628	0.5	2.8
		None	None	33	31	48 %	1.2	0.797	0.3	5.7
	Weaning area	Drying time (until area is completely dry)	Q55_3_5
		No	0	33	24	42 %	1
		Yes	1	45	22	33 %	0.7	0.308	0.3	1.4
		None	None	33	31	48 %	0.8	0.776	0.2	3.5
	Weaning area	Disinfection	Q55_3_6
		No	0	16	11	41 %	1
		Yes	1	62	35	36 %	0.8	0.565	0.3	2
		None	None	33	31	48 %	0.8	0.79	0.2	4.1
	Weaning area	Downtime (at least 3 days)	Q55_3_7
		No	0	36	25	41 %	1
		Yes	1	42	21	33 %	0.9	0.859	0.4	2.2
		None	None	33	31	48 %	1	0.984	0.2	4.3
	Weaning area	Efficacy checked by hygienogram	Q55_3_8
		No	0	56	41	42 %	1
		Yes	1	22	5	19 %	0.2	0.018	0.1	0.8
		None	None	33	31	48 %	1	0.946	0.2	3.8
	Weaning area	Not present at farm	Q55_3_9
		No	0	78	46	37 %	1
		Yes	1	33	31	48 %	1	0.962	0.3	4.1
	Fattening area	No cleaning, no disinfection	Q55_4_1
		No	0	107	74	41 %	1
		Yes	1	4	3	43 %	1.2	0.82	0.2	6.3
	Fattening area	Dry cleaning	Q55_4_2
		No	0	71	52	42 %	1
		Yes	1	40	25	38 %	0.6	0.146	0.3	1.2
	Fattening area	Wet cleaning - Soap cleaning	Q55_4_3
		No	0	61	44	42 %	1
		Yes	1	50	33	40 %	0.6	0.136	0.3	1.2
	Fattening area	Wet cleaning	Q55_4_4
		No	0	31	20	39 %	1
		Yes	1	80	57	42 %	0.9	0.84	0.5	1.9
	Fattening area	Drying time (until area is completely dry)	Q55_4_5
		No	0	45	31	41 %	1
		Yes	1	66	46	41 %	0.9	0.654	0.4	1.7
	Fattening area	Disinfection	Q55_4_6
		No	0	23	18	44 %	1
		Yes	1	88	59	40 %	0.7	0.318	0.3	1.5
	Fattening area	Downtime (at least 3 days)	Q55_4_7
		No	0	53	34	39 %	1
		Yes	1	58	43	43 %	1.5	0.278	0.7	2.9
	Fattening area	Efficacy checked by hygienogram	Q55_4_8
		No	0	89	69	44 %	1
		Yes	1	22	8	27 %	0.4	0.139	0.1	1.3
	Quarantine area	No cleaning, no disinfection	Q55_5_1
		No	0	55	24	30 %	1
		Yes	1	3	1	25 %	0.8	0.829	0.1	8.6
		None	None	53	52	50 %	2.3	0.042	1	5.2
	Quarantine area	Dry cleaning	Q55_5_2
		No	0	37	15	29 %	1
		Yes	1	21	10	32 %	1.1	0.853	0.4	3
		None	None	53	52	50 %	2.4	0.052	1	6
	Quarantine area	Wet cleaning - Soap cleaning	Q55_5_3
		No	0	27	12	31 %	1
		Yes	1	31	13	30 %	0.8	0.679	0.3	2.3
		None	None	53	52	50 %	2.1	0.135	0.8	5.5
	Quarantine area	Wet cleaning	Q55_5_4
		No	0	22	10	31 %	1
		Yes	1	36	15	29 %	0.9	0.832	0.3	2.5
		None	None	53	52	50 %	2.2	0.135	0.8	6.1
	Quarantine area	Drying time (until area is completely dry)	Q55_5_5
		No	0	26	14	35 %	1
		Yes	1	32	11	26 %	0.6	0.346	0.2	1.7
		None	None	53	52	50 %	1.8	0.221	0.7	4.8
	Quarantine area	Disinfection	Q55_5_6
		No	0	13	7	35 %	1
		Yes	1	45	18	29 %	0.6	0.467	0.2	2.1
		None	None	53	52	50 %	1.7	0.368	0.5	5.5
	Quarantine area	Downtime (at least 3 days)	Q55_5_7
		No	0	28	12	30 %	1
		Yes	1	30	13	30 %	1.4	0.557	0.5	3.8
		None	None	53	52	50 %	2.7	0.039	1.1	7
	Quarantine area	Efficacy checked by hygienogram	Q55_5_8
		No	0	44	21	32 %	1
		Yes	1	14	4	22 %	0.5	0.369	0.1	2.1
		None	None	53	52	50 %	2.1	0.082	0.9	4.9
	Quarantine area	Not present at farm	Q55_5_9
		No	0	58	25	30 %	1
		Yes	1	19	18	49 %	2.2	0.068	0.9	5.3
		None	None	34	34	50 %	3.4	0.312	0.3	35.6
How long is the minimal empty downtime period of a barn section before new pigs move in?	Breeding area		Q56_1
		<1 day	1	13	14	52 %	1
		One day	2	10	4	29 %	0.4	0.171	0.1	1.6
		Two to five days	3	27	12	31 %	0.4	0.182	0.1	1.5
		More than five days	4	18	11	38 %	0.5	0.345	0.2	1.9
		Not present at farm	None	43	36	46 %	0.3	0.171	0	1.8
	Farrowing area		Q56_2
		<1 day	1	5	7	58 %	1
		One day	2	10	8	44 %	0.4	0.3	0.1	2.1
		Two to five days	3	37	16	30 %	0.3	0.071	0.1	1.1
		More than five days	4	18	11	38 %	0.4	0.196	0.1	1.7
		Not present at farm	None	41	35	46 %	0	0.985	0	Inf
	Weaning area		Q56_3
		<1 day	1	5	3	38 %	1
		One day	2	7	7	50 %	2.2	0.415	0.3	15
		Two to five days	3	41	24	37 %	1.3	0.767	0.2	6.9
		More than five days	4	22	12	35 %	1.2	0.848	0.2	7
		Not present at farm	None	36	31	46 %	0.9	0.941	0.1	6.6
	Fattening area		Q56_4
		<1 day	1	9	4	31 %	1
		One day	2	13	9	41 %	1.5	0.589	0.3	7.1
		Two to five days	3	49	32	40 %	1.6	0.5	0.4	6.2
		More than five days	4	37	30	45 %	2	0.352	0.5	8.6
		Not present at farm	None	3	2	40 %	2.3	0.476	0.2	23.6
	Quarantine area		Q56_5
		One day or less	1 and 2	7	1	12 %	1
		Two to five days	3	19	13	41 %	6	0.122	0.6	57.7
		More than five days	4	30	11	27 %	2.5	0.435	0.3	24.2
		Not present at farm	None	55	52	49 %	6.8	0.092	0.7	62.5
Are corridors within barns always cleaned and disinfected, before other pigs are moved via those corridors?	No cleaning, no disinfection		Q57_1
		No	0	75	54	42 %	1
		Yes	1	33	21	39 %	0.5	0.106	0.2	1.1
		N/A	None	3	2	40 %	1.2	0.845	0.2	8.9
	Yes, cleaned		Q57_2
		No	0	35	22	39 %	1
		Yes	1	73	53	42 %	1.9	0.1	0.9	3.9
		N/A	None	3	2	40 %	2.3	0.428	0.3	18
	Yes, disinfected		Q57_3
		No	0	66	46	41 %	1
		Yes	1	42	29	41 %	1.4	0.438	0.6	2.9
		N/A	None	3	2	40 %	1.6	0.639	0.2	11.6
What kind of flooring system is in the barn sections per age group?	Breeding pigs	Solid	Q58_1_1
		No	0	88	63	42 %	1
		Yes	1	23	14	38 %	1.2	0.641	0.5	3.1
	Breeding pigs	Partly slatted	Q58_1_2
		No	0	73	60	45 %	1
		Yes	1	38	17	31 %	0.6	0.32	0.3	1.5
	Breeding pigs	Fully slatted	Q58_1_3
		No	0	95	66	41 %	1
		Yes	1	16	11	41 %	1.2	0.707	0.5	3
	Breeding pigs	Deep litter	Q58_1_4
		No	0	105	74	41 %	1
		Yes	1	6	3	33 %	0.7	0.709	0.1	3.7
	Breeding pigs	UNKNOWN	Q58_1_6
		UNKOWN	0	108	76	41 %	1
		UNKNOWN	1	3	1	25 %	0.7	0.731	0.1	7.5
	Sucklers	Solid	Q58_2_1
		No	0	95	71	43 %	1
		Yes	1	16	6	27 %	0.7	0.486	0.2	2
	Sucklers	Partly slatted	Q58_2_2
		No	0	73	56	43 %	1
		Yes	1	38	21	36 %	0.9	0.865	0.4	2.1
	Sucklers	Fully slatted	Q58_2_3
		No	0	82	61	43 %	1
		Yes	1	29	16	36 %	0.8	0.649	0.4	1.9
	Sucklers	Deep litter	Q58_2_4
		No	0	107	76	42 %	1
		Yes	1	4	1	20 %	0.4	0.405	0	3.9
	Weaners	Solid	Q58_3_1
		No	0	96	70	42 %	1
		Yes	1	15	7	32 %	0.8	0.662	0.3	2.2
	Weaners	Partly slatted	Q58_3_2
		No	0	77	62	45 %	1
		Yes	1	34	15	31 %	0.6	0.286	0.3	1.4
	Weaners	Fully slatted	Q58_3_3
		No	0	77	49	39 %	1
		Yes	1	34	28	45 %	1.9	0.093	0.9	3.9
	Weaners	Deep litter	Q58_3_4
		No	0	106	74	41 %	1
		Yes	1	5	3	38 %	0.7	0.722	0.1	3.7
	Fatteners	Solid	Q58_4_1
		No	0	84	63	43 %	1
		Yes	1	27	14	34 %	0.9	0.742	0.4	2
	Fatteners	Partly slatted	Q58_4_2
		No	0	74	47	39 %	1
		Yes	1	37	30	45 %	1.3	0.502	0.6	2.6
	Fatteners	Fully slatted	Q58_4_3
		No	0	58	42	42 %	1
		Yes	1	53	35	40 %	0.9	0.774	0.4	1.9
	Fatteners	Deep litter	Q58_4_4
		No	0	104	70	40 %	1
		Yes	1	7	7	50 %	1.1	0.903	0.3	3.4
Is the pit below slatted flooring emptied between two batches per production stage?	Breeding area		Q59_1
		Yes	1	24	8	25 %	1
		No	2	20	14	41 %	1.7	0.325	0.6	5.2
		No pit present	3	20	16	44 %	2.8	0.102	0.8	9.3
		Not Present at farm	None	47	39	45 %	1.9	0.44	0.4	9.3
	Farrowing area		Q59_2
		Yes	1	35	16	31 %	1
		No	2	17	15	47 %	1.8	0.238	0.7	4.7
		No pit present	3	8	6	43 %	1.8	0.393	0.5	6.5
		Not Present at farm	None	51	40	44 %	1	0.947	0.2	3.8
	Weaning area		Q59_3
		Yes	1	36	22	38 %	1
		No	2	18	12	40 %	0.9	0.788	0.3	2.3
		No pit present	3	16	10	38 %	0.9	0.79	0.3	2.6
		Not Present at farm	None	41	33	45 %	0.8	0.66	0.2	2.4
	Fattening area		Q59_4
		Yes	1	51	34	40 %	1
		No	2	28	24	46 %	1.1	0.771	0.5	2.4
		No pit present	3	15	12	44 %	1.3	0.598	0.5	3.3
		Not Present at farm	None	17	7	29 %	0.6	0.498	0.2	2.3
	Quaratine area		Q59_5
		Yes	1	24	6	20 %	1
		No	2	12	5	29 %	1.4	0.637	0.3	5.9
		No pit present	3	11	9	45 %	3.9	0.047	1	15.2
		Not Present at farm	None	64	57	47 %	3.6	0.021	1.2	10.4
Are any equipment (shovel, broom, pig moving board etc.) shared between age groups?			Q60_1
		Yes	0	27	15	36 %	1
		No	1	46	30	39 %	1.1	0.803	0.5	2.8
		N/A	None	38	32	46 %	0.2	0.171	0	2.3
	Yes, without cleaning and disinfection		Q60_2
		Yes	0	13	7	35 %	1
		No	1	14	8	36 %	0.8	0.703	0.2	3.2
		N/A	None	84	62	42 %	0.9	0.871	0.3	2.9
	Yes, with cleaning		Q60_3
		Yes	0	14	8	36 %	1
		No	1	13	7	35 %	1.3	0.703	0.3	5.7
		N/A	None	84	62	42 %	1.2	0.751	0.4	3.8
	Yes, with disinfection		Q60_4
		Yes	0	22	11	33 %	1
		No	1	5	4	44 %	1.9	0.494	0.3	11.3
		N/A	None	84	62	42 %	1.3	0.652	0.4	3.7
Are machines and other equipment (e.g. manure trailer, transport vehicle) shared with other farms?			Q61_1
		Yes	0	9	4	31 %	1
		No	1	102	73	42 %	1.2	0.782	0.3	5
	Yes, with cleaning when returned		Q61_3
		No	0	8	2	20 %	1
		Yes	1	1	2	67 %	6	0.224	0.3	109.9
		None	None	102	73	42 %	2.1	0.408	0.4	12.2
Are dedicated injection syringes and needles used for each age group (breeding pigs, sucklers, weaners, fatteners)?			Q62_1
		Yes	0	91	63	41 %	1
		No	1	20	14	41 %	0.9	0.713	0.4	2
	Yes, syringes		Q62_2
		No	0	27	22	45 %	1
		Yes	1	84	55	40 %	0.8	0.507	0.4	1.6
	Yes, needles		Q62_3
		No	0	28	16	36 %	1
		Yes	1	83	61	42 %	1.4	0.376	0.7	3.1
Do you change or clean and disinfect materials/tools (e.g. castration blade, tail-docker, ear-tagger, injection needles) used for treatment of piglets between litters?			Q63
		Yes	1	57	37	39 %	1
		No	2	15	5	25 %	0.4	0.125	0.1	1.3
		N/A (no piglets)	None	39	35	47 %	0	0.987	0	Inf
Is the carcass storage closed, so that wildlife, pets and pests don't have access to the carcasses?			Q64_1
		Yes	0	101	69	41 %	1
		No	1	10	8	44 %	1.1	0.882	0.4	3.2
	Yes, against wildlife		Q64_2
		No	0	11	9	45 %	1
		Yes	1	100	68	40 %	0.9	0.804	0.3	2.5
	Yes, against pets		Q64_3
		No	0	13	10	43 %	1
		Yes	1	98	67	41 %	0.8	0.738	0.3	2.3
	Yes, against pests		Q64_4
		No	0	30	19	39 %	1
		Yes	1	81	58	42 %	1.6	0.285	0.7	3.6
Are disposable gloves worn when manipulating carcasses and/or are hands washed and disinfected after manipulating carcasses?			Q65_1
		Yes	0	101	67	40 %	1
		No	1	10	10	50 %	0.6	0.44	0.1	2.3
	Yes, gloves worn		Q65_2
		No	0	20	18	47 %	1
		Yes	1	91	59	39 %	1	0.929	0.4	2.6
	Yes, hands washed		Q65_3
		No	0	61	43	41 %	1
		Yes	1	50	34	40 %	1.3	0.429	0.7	2.6
	Yes, hands disinfected		Q65_4
		No	0	74	53	42 %	1
		Yes	1	37	24	39 %	1.2	0.607	0.6	2.6
Are mice and rats or signs of their presence (faeces, holes etc.) observed on the farm?	Mice		Q66_1
		Yes	1	73	51	41 %	1
		No	2	38	26	41 %	0.6	0.242	0.3	1.4
	Rats		Q66_2
		Yes	1	55	34	38 %	1
		No	2	56	43	43 %	1	0.989	0.5	2.1
Is a pest control program carried out?	No		Q67_1
		Yes	0	102	77	43 %	1
		No	1	9	0	0 %	Predicts failure perfectly
	Yes, against rodents		Q67_2
		No	0	11	0	0 %	Predicts failure perfectly
		Yes	1	100	77	44 %	55399554.5	0.987	0	Inf
	Yes, against wild birds		Q67_3
		No	0	67	51	43 %	1
		Yes	1	44	26	37 %	1.1	0.898	0.5	2.4
	Yes, against insects		Q67_4
		No	0	39	23	37 %	1
		Yes	1	72	54	43 %	2.2	0.063	1	4.9
Is pest control carried out by a professional company?	No		Q68_1
		Yes	0	57	34	37 %	1
		No	1	45	43	49 %	1.5	0.279	0.7	3.4
		N/A, missing	None	9	0	0 %	Predicts failure perfectly
	Yes, against rodents		Q68_2
		No	0	45	43	49 %	1
		Yes	1	57	34	37 %	0.6	0.279	0.3	1.4
		N/A, missing	None	9	0	0 %	Predicts failure perfectly
	Yes, against wild birds		Q68_3
		No	0	70	67	49 %	1
		Yes	1	32	10	24 %	0.2	0.006	0	0.6
		N/A, missing	None	9	0	0 %	Predicts failure perfectly
	Yes, against insects		Q68_4
		No	0	64	59	48 %	1
		Yes	1	38	18	32 %	0.5	0.121	0.2	1.2
		N/A, missing	None	9	0	0 %	Predicts failure perfectly
Are rodent baits used in the surroundings of the farm enclosures?			Q69
		Yes	1	70	53	43 %	1
		No	2	32	24	43 %	0.6	0.249	0.3	1.4
		N/A	None	9	0	0 %	Predicts failure perfectly
Do wild birds have access to the barn?			Q70
		Yes	1	29	26	47 %	1
		No	2	79	49	38 %	0.6	0.132	0.3	1.2
		N/A	None	3	2	40 %	1.1	0.931	0.1	8
Do cats and dogs have access to the barn?	No		Q71_1
		Yes	0	25	15	38 %	1
		No	1	86	62	42 %	1.3	0.492	0.6	2.8
	Yes, cats		Q71_2
		No	0	89	64	42 %	1
		Yes	1	22	13	37 %	0.7	0.381	0.3	1.6
	Yes, dogs		Q71_3
		No	0	99	74	43 %	1
		Yes	1	12	3	20 %	0.4	0.127	0.1	1.3
Are there other livestock species present on the farm?			Q72
		Yes	1	28	12	30 %	1
		No	2	83	65	44 %	2.4	0.047	1	5.7
		Continuous	Q74
			Observations	111	77	41 %	0.999	0.564	0.998	1.001
			Mean	261.6	18.2
			StDev	1813.6	103.1
			Min.	0	0
			Max.	15000	850
